# Supplementary material for: Elevated Expression of Cell Adhesion, Metabolic, and Mucus Secretion Gene Clusters Associated with Tumorigenesis, Metastasis, and Poor Survival in Pancreatic Ductal Adenocarcinoma
Source: Cancers (Basel). 2024 Dec 3;16(23):4049. doi: 10.3390/cancers16234049 (PMC11640259; doi:10.3390/cancers16234049)
Supplement: Supplementary file 1 [file cancers-16-04049-s001.zip › Supplementary Tables.xlsx]

## Sheet: Table S1
Table S1. The DEGs list of the following PDAC profiles.
GSE16515										GSE62165										GSE43288										GSE28735
Up-regulated genes					Down-regulated genes					Up-regulated genes					Down-regulated genes					Up-regulated genes					Down-regulated genes					Gene.symbol	log2(fold change)	Log10 p value			Gene.symbol	log2(fold change)	Log10 p value
Gene.symbol	log2(fold change)	Log10 p value			Gene.symbol	log2(fold change)	Log10 p value			Gene.Symbol	log2(fold change)	Log10 p value			Gene.Symbol	log2(fold change)	Log10 p value			Gene	logFC	P.Value			Gene	logFC	P.Value			CEACAM5	3.181	12.665			PNLIPRP1	-3.027	5.626
S100P	6.258	12.055			PNLIPRP2	-4.493	2.972			COL11A1	5.958	28.834			SYCN	-6.605	7.945			CTHRC1	5.329	6.493			PSAT1	-3.541	8.189			SLC6A14	3.076	14.577			PNLIPRP2	-2.82	5.271
CEACAM5	6.253	9.477			PNLIPRP1	-4.446	2.84			CEACAM5	5.47	11.174			SERPINI2	-6.472	10.712			COL12A1	4.799	6.485			TMED6	-3.5	3.193			LAMC2	2.902	18.153			IAPP	-2.81	8.628
CLDN18	5.262	8.386			CELP	-4.288	2.827			COL10A1	5.27	31.961			ALB	-6.33	11.646			SFRP2	4.525	6.418			SPX	-3.335	7.395			GALNT5///GALNT5	2.789	15.442			CTRC	-2.798	5.46
TRIM29	5.094	12.148			SERPINI2	-4.251	3.603			KRT17	5.237	14.571			PNLIPRP1	-6.248	7.457			INHBA	4.471	4.991			PDK4	-3.274	4.141			TSPAN1	2.727	17.604			GP2	-2.794	5.056
CEACAM6	4.804	7.896			CPA2	-4.18	2.65			S100P	5.212	22.406			AQP8	-6.169	14.009			CXCL14	4.444	5.768			ERO1B	-2.661	4.993			CTSE	2.684	14.222			CEL	-2.717	4.942
TFF1	4.683	6.882			CTRL	-4.11	2.904			GJB2	5.128	30.784			AMY1A /// AMY1B /// AMY1C /// AMY2A /// AMY2B	-6.079	15.027			ANTXR1	4.354	5.601			KIAA1324	-2.513	4.179			POSTN	2.63	12.17			CPA2	-2.65	4.623
KLK10	4.628	9.099			ALB	-3.96	3.586			COL17A1	5.023	14.669			CELA2A	-6.018	6.581			COL3A1	4.25	6.583			SLC1A2	-2.347	6.57			CEACAM6	2.627	11.974			ALB	-2.631	6.844
SLC6A14	4.627	10.084			SYCN	-3.952	2.19			SERPINB5	5.02	21.667			PDIA2	-5.939	11.236			COL8A1	4.075	4.629			BHLHA15	-2.299	3.22			ANXA10	2.358	10.282			FAM24B-CUZD1///CUZD1	-2.626	4.736
CTSE	4.621	9.392			CUZD1	-3.873	2.823			CTHRC1	4.971	44.113			CPA1	-5.925	6.254			C11orf96	3.919	6.913			GUCA1C	-2.16	6.892			LAMB3	2.344	17.925			ERP27	-2.589	5.784
CXCL5	4.62	7.172			PLA2G1B	-3.82	2.013			TMPRSS4	4.903	21.106			CUZD1	-5.885	7.245			SLC20A1	3.741	4.294			BCAT1	-2.155	4.447			ITGA2	2.266	13.249			CLPS	-2.545	4.889
DPCR1	4.574	6.965			CEL	-3.801	2.054			MMP11	4.863	26.64			CTRL	-5.876	7.469			CCDC80	3.585	7.365								TMPRSS4	2.257	15.545			SERPINI2	-2.477	5.891
TMPRSS4	4.504	13.077			PDIA2	-3.784	3.496			SDR16C5	4.79	21.002			CELA3A	-5.862	5.864			ADAMTS2	3.551	4.854								FN1	2.211	11.488			PLA2G1B	-2.31	4.6
KRT19	4.473	11.151			REG1B	-3.717	2.245			SULF1	4.762	44.401			CELP	-5.846	17.022			COL1A2	3.353	5.414								COL11A1	2.195	12.516			CELA2A	-2.283	4.844
SERPINB5	4.393	10.535			CELA2B	-3.589	2.503			AHNAK2	4.683	28.269			CPA2	-5.814	6.92			FNDC1	3.331	4.793								SERPINB5	2.183	13.901			CELA2B	-2.277	4.991
GPRC5A	4.32	9.967			CTRC	-3.584	1.98			FN1	4.652	36.566			ERP27	-5.738	10.803			RBMS1	3.299	6.4								DPCR1	2.158	8.978			CELA3A	-2.246	4.533
COL11A1	4.265	7.931			AQP8	-3.568	3.487			SLC6A14	4.651	13.681			TMED6	-5.721	14.25			EDIL3	3.246	4.151								AGR2	2.137	12.245			CTRL	-2.235	5.761
MSLN	4.259	10.618			GP2	-3.559	2.091			IGHG1 /// IGHV4-31 /// LOC100290146	4.584	16.384			C12orf39	-5.681	27.887			SLC6A6	3.231	3.318								CLDN18	2.127	9.645			CTRB2///CTRB1	-2.207	4.271
SFN	4.226	10.868			TMED6	-3.522	4.368			INHBA	4.543	38.036			AQP12A /// AQP12B	-5.677	23.509			SULF2	3.164	5.762								ITGB6///ITGB6	2.077	10.526			PNLIP///COL1A2	-2.145	3.874
C19orf33	4.185	9.661			CPA1	-3.505	1.651			POSTN	4.512	30.54			CELA2B	-5.629	6.05			EGR1	3.125	5.783								KRT19	2.058	13.903			REG1B	-2.134	3.319
SDR16C5	4.185	10.895			ERP27	-3.472	3.069			IGH@ /// IGHG1 /// IGHM /// IGHV4-31 /// LOC100290146	4.508	14.947			CTRC	-5.613	5.616			MYLK	3.075	4.288								GABRP	2.031	7.028			REG1CP	-2.13	3.597
MUC4	4.014	7.088			CELA3A	-3.415	1.719			CCL18	4.448	17.342			CEL	-5.597	5.899			SH3PXD2A	3.056	5.724								CST1	2.025	9.679			PDIA2	-2.108	6.396
LAMC2	4.013	10.685			CELA2A///CELA2B	-3.4	1.716			LAMC2	4.368	32.648			GP2	-5.585	7.04			DDR2	3.043	7.446								VSIG1	1.995	8.986			CPA1	-2.094	3.913
AGR2	3.97	11			CLPS	-3.373	1.671			COMP	4.362	21.843			CLPS	-5.454	5.452			LOC100505984///ITGB6	2.963	6.573								SULF1	1.959	9.884			EGF	-2.079	5.528
DKK1	3.876	8.477			CELA3B	-3.344	1.777			IGFBP3	4.358	32.232			PTF1A	-5.43	15.402			PLXDC2	2.892	3.912								TFF1	1.943	8.004			CELA3B	-2.073	4.648
LCN2	3.787	7.313			FAM150B	-3.25	6.58			GREM1	4.346	25.91			PNLIPRP2	-5.404	6.28			F2RL2	2.879	4.177								COL17A1	1.894	15.654			KIAA1324	-2.072	7.87
COL10A1	3.769	7.329			CTRB2	-3.236	1.804			GPRC5A	4.316	25.449			GSTA2	-5.252	12.101			LOC102725271///NTM	2.832	5.362								SLC2A1	1.838	14.672			NR5A2	-2.061	6.788
REG4	3.751	3.599			AOX1	-3.155	6.772			NTM	4.309	35.536			KLK1	-5.251	8.17			MYADM	2.814	4.123								PLAC8	1.836	9.079			AOX1	-2.036	11.173
PSCA	3.743	6.011			KLK1	-3.118	3.267			IGKC /// NTN3	4.293	13.717			EGF	-5.163	23.736			MXD1	2.802	3.174								CEMIP	1.803	12.774			F11	-2.007	7.322
TSPAN1	3.688	10.782			BHLHA15	-3.095	5.41			COL1A1	4.247	30.516			TEX11	-5.146	19.414			ITGA2	2.8	5.245								SLPI	1.79	10.196			ERO1B	-1.962	10.254
NQO1	3.68	11.918			SPX	-3.09	4.224			THBS2	4.229	33.597			PLA2G1B	-5.058	4.555			MGP	2.716	3.778								CP	1.767	5.711			KLK1	-1.919	5.362
LAMB3	3.674	13.818			KIAA1324	-3.039	5.26			SLC16A4	4.214	26.12			RBPJL	-5.053	34.458			TMEM119	2.709	3.862								AHNAK2	1.746	15.855			TMED6	-1.897	7.219
UGT1A3///UGT1A1///UGT1A4///UGT1A9///UGT1A5///UGT1A6///UGT1A7///UGT1A8///UGT1A10	3.67	7.253			REG1CP	-3.035	3.925			NOX4	4.204	32.809			CTRB1 /// CTRB2	-5.048	4.762			PALM2-AKAP2///AKAP2	2.654	5.249								MMP12	1.744	8.377			ANPEP	-1.895	6.742
AOC1	3.631	8.417			TEX11	-3.033	3.611			MUC4	4.167	10.163			GNMT	-5.034	21.871			MSRB3	2.639	5.016								COL12A1	1.732	8.144			SLC16A12	-1.866	8.711
CAPN8	3.63	8.811			IAPP	-3.004	3.26			LEF1	4.164	35.377			REG3G	-4.758	5.381			IGK///IGKC	2.631	7.228								TMC5	1.718	8.192			CPB1	-1.842	3.513
GABRP	3.621	5.292			RBPJL	-2.978	3.798			LAMB3	4.141	28.285			REG1B	-4.748	4.106			PMEPA1	2.621	5.339								VCAN	1.704	7.318			PRSS1	-1.779	3.638
GJB2	3.586	9.673			AQP12B///AQP12A	-2.953	3.289			HOPX	4.132	35.537			GUCA1C	-4.707	18.872			C1QTNF5///MFRP	2.593	5.534								MUC17	1.702	6.043			REG1A	-1.745	3.174
PLAC8	3.579	7.514			GNMT	-2.949	4.513			IGH@ /// IGHG1 /// IGHG2 /// IGHG3 /// IGHM /// IGHV4-31 /// LOC100290146 /// LOC100294459	4.129	14.044			GPHA2	-4.665	20.501			SOCS3	2.572	3.872								KRT7	1.684	7.897			SCGN	-1.744	6.43
IL1RN	3.555	11.335			FGL1	-2.896	3.541			MATN3	4.128	15.532			ANPEP	-4.563	15.758			GNB4	2.549	4.759								ANLN	1.662	10.334			RBPJL	-1.708	6.064
ZG16B	3.539	12.166			PDK4	-2.849	7.415			MMP1	4.077	12.696			AMY2B	-4.545	5.555			C15orf48	2.537	2.712								INHBA///INHBA	1.659	9.276			TRHDE	-1.68	6.28
NMU	3.442	8.669			EGF	-2.82	4.22			IGHG3 /// IGHM	4.058	13.383			PAIP2B	-4.543	16.984			BMPR2	2.495	5.908								TRIM31	1.645	9.157			ADH1B	-1.677	7.398
MMP11	3.425	7.982			KCNJ16	-2.796	3.817			PLAUR	4.058	32.566			CTRB2	-4.5	4.302			SGPP2	2.482	5.345								CDH3	1.636	15.058			ACADL	-1.669	7.679
DUOX2	3.397	5.534			KCNK3	-2.717	5.297			VCAN	4.042	38.607			VCX2	-4.477	13.395			HOXB3	2.479	4.267								LIPH	1.636	9.978			FGL1	-1.667	4.712
IGFBP3	3.362	9.096			GSTA1	-2.681	4.713			TRIM29	4.04	12.969			PNLIP	-4.423	3.97			ABI3BP	2.462	4.583								SCEL	1.63	13.036			GATM	-1.663	4.128
SCEL	3.36	7.706			DLK1	-2.657	3.371			IGKC /// LOC652694	3.972	12.993			F11	-4.366	20.068			TIMP2	2.439	6.263								NOX4	1.626	12.297			PAIP2B///VPS36	-1.639	6.311
GCNT3	3.355	8.479			SLC16A10	-2.603	7.002			CEACAM6	3.963	12.372			LGALS2	-4.366	12.39			FRMD6	2.437	3.259								THBS2	1.626	8.342			NRG4	-1.634	5.061
CCL20	3.348	7.046			GUCA1C	-2.584	4.065			PCDH7	3.962	29.228			PRSS3	-4.363	10.02			LATS2	2.435	6.203								EGLN3	1.624	12.29			NRCAM	-1.628	7.95
IFI27	3.33	9.478			ACTG1P4///AMY2B///AMY2A///AMY1C///AMY1B///AMY1A	-2.564	1.629			IGH@ /// IGHG1 /// IGHG2 /// IGHG3 /// IGHM /// IGHV4-31 /// LOC100290146	3.948	13.537			DNASE1	-4.356	27.465			CTSC	2.428	4.501								MUC13	1.62	5.841			FABP4	-1.624	5.087
TCN1	3.329	5.183			BEX1	-2.548	4.382			GABRP	3.935	8.825			PRSS1	-4.272	4.567			MIR612///NEAT1	2.412	4.251								ADGRF1	1.604	10.007			REG3A	-1.624	2.553
AHNAK2	3.328	8.226			PAIP2B	-2.544	5.859			CTSE	3.903	10.808			FGL1	-4.213	8.66			ANTXR2	2.405	5.699								MBOAT2	1.598	13.71			OR8D4	-1.614	6.487
KRT17///JUP	3.327	7.023			DNASE1	-2.535	4.067			SLC16A3	3.891	27.209			CPB1	-4.212	3.952			RNF145	2.38	5.755								ANTXR1	1.59	10.274			PDK4	-1.612	7.875
SLPI	3.313	11.414			ERO1B	-2.533	5.446			PLAC8	3.852	19.632			CBS	-4.196	20.066			OSMR	2.363	4.933								TCN1	1.59	4.757			KCNJ16	-1.588	5.242
GPX2	3.307	7.644			PAK3	-2.507	4.871			ANXA8 /// ANXA8L1 /// ANXA8L2	3.833	9.035			P2RX1	-4.178	23.189			LINC01279	2.357	2.933								ANKRD22	1.577	9.96			SLC7A2	-1.567	10.459
LAMA3	3.291	8.711			LMO3	-2.497	7.331			SLC2A1	3.825	20.206			SLC16A12	-4.167	11.641			PCDH7	2.344	3.521								COL10A1	1.569	13.49			AQP8	-1.545	5.853
KRT7	3.287	8.78			TRHDE	-2.49	5.166			MALL	3.823	23.427			SEL1L	-4.154	22.938			ACTB	2.327	5.177								CXCL5	1.562	8.558			TTR	-1.542	2.657
POSTN	3.28	5.741			ANPEP	-2.485	3.955			SHISA2	3.815	20.379			SLC1A2	-4.139	15.673			MALAT1	2.314	6.115								FXYD3	1.545	12.78			C6	-1.536	7.337
TFF2	3.28	5.041			NR5A2	-2.485	3.804			COL5A1	3.801	30.148			KIRREL2	-4.136	29.536			GJB2	2.311	3.344								KRT17	1.542	9.746			PRSS3P2	-1.531	3.672
VSIG1	3.259	4.893			GATM	-2.474	3.773			PLAU	3.786	26.256			AMY1A /// AMY1B /// AMY1C	-4.114	5.779			PRELP	2.31	4.524								BCAS1	1.537	12.295			SLC4A4	-1.527	3.899
ANXA10	3.251	5.022			CBS	-2.471	4.431			ACTG2	3.772	10.184			KCNK3	-4.105	13.981			PRSS23	2.281	4.177								ITGA3	1.519	11.623
MIR8071-2///MIR8071-1///IGHV4-31///IGHM///IGHG2///IGHG1	3.245	3.235			ACADL	-2.458	5.856			COL8A1	3.75	28.564			MAT1A	-4.076	24.901			TMEM200A	2.281	5.529								SDR16C5	1.516	14.602
PHLDA2	3.237	9.329			PRSS3	-2.443	2.044			ACSL5	3.745	25.345			TRHDE	-4.063	15.91			DOCK5	2.25	4.007								EDIL3	1.514	7.691
IGF2BP3	3.195	7.564			SLC1A2	-2.437	4.789			TWIST1	3.732	20.233			GATM	-4.014	10.454			TMEM165	2.25	3.4								APOL1	1.505	11.603
MUC5AC	3.186	5.491			LGALS2	-2.418	3.738			FAP	3.724	33.466			ERO1LB	-3.964	20.92			LPP	2.249	5.249								COL1A1	1.502	6.049
TMC5	3.179	8.079			PRSS3P2	-2.393	2.015			EPYC	3.702	6.708			CELA3A /// CELA3B	-3.935	3.617			SLC44A1	2.219	5.088								UGT1A3///UGT1A1///UGT1A4///UGT1A9///UGT1A5///UGT1A6///UGT1A7///UGT1A8///UGT1A10	1.502	10.063
MIR6787///SLC16A3	3.17	9.745			P2RX1	-2.383	5.351			RUNX2	3.697	30.832			TMEM97	-3.922	15.906			FBXO32	2.199	3.108								FERMT1	1.501	11.611
S100A6	3.168	9.639			REG1A	-2.377	1.879			ITGA2	3.691	30.548			KIAA1324	-3.918	11.746			FOSL2	2.198	6.153								MMP11	1.501	10.965
CEACAM1	3.163	9.626			LEFTY1	-2.37	2.82			KIAA1199	3.686	16.404			SLC43A1	-3.895	23.032			ZAK	2.197	7.279
HS3ST1	3.145	9.354			MT1M	-2.363	7.783			CCL20	3.682	11.879			NRG4	-3.868	24.182			CMTM3	2.195	5.475
INHBA	3.141	6.486			MYRIP	-2.343	8.308			IGK@ /// IGKC	3.672	10.768			SPACA3	-3.842	31.364			COTL1	2.184	6.049
MMP12	3.117	4.515			AKAP7	-2.34	6.931			ANLN	3.66	20.921			COCH	-3.822	18.146			CLDN11	2.174	4.831
SFTA2	3.114	7.549			MTUS2	-2.33	6.159			IL1RN	3.641	21.336			PM20D1	-3.822	23.491			SSPN	2.167	4.745
EPS8L3	3.1	8.339			C6	-2.309	3.429			CDH11	3.64	31.925			DPEP1	-3.817	15.848			MGLL	2.143	3.622
FXYD3	3.1	9.891			TMEM52	-2.29	3.878			EGLN3	3.634	18.728			MT1H	-3.799	12.168			NFKBIZ	2.143	5.542
UGT1A1///UGT1A4///UGT1A9///UGT1A6///UGT1A8///UGT1A10	3.078	6.086			REG3G	-2.289	1.697			UBE2C	3.633	19.492			SLC30A2	-3.794	15.486			UGCG	2.136	5.616
SLC2A1	3.053	13.789			ADH1B	-2.283	3.689			PPAPDC1A	3.611	20.928			PIF1	-3.788	30.299			NARR///RAB34	2.129	5.118
CXCL8	3.04	6.038			SEL1L	-2.261	4.065			LOC100287723 /// LOC642424	3.602	11.453			PRSS1 /// PRSS2 /// TRY6	-3.786	4.224			MIR21///VMP1	2.122	4.789
CST1	3.038	4.606			DIRAS3	-2.243	6.307			MBOAT2	3.6	28.153			NR5A2	-3.782	11.996			CYBRD1	2.117	4.091
DHRS9	3.021	5.116			PRSS2	-2.235	1.634			KCNN4	3.588	24.919			TMEM52	-3.758	24.86			FAM198B	2.117	3.524
ITGA2	3.003	10.973			DMD	-2.229	6.714			DKK1	3.577	12.264			CCDC110	-3.756	32.962			LOC101930489///MIR4435-2HG///LINC00152	2.103	4.255
MMP1	2.961	4.603			SLC4A4	-2.222	3.581			COL5A2	3.572	33.099			MT1G	-3.747	9.167			YAP1	2.099	4.733
LOC100505984///ITGB6	2.96	8.774			DPEP1	-2.213	4.8			KRT6A	3.57	4.995			SLC39A5	-3.738	27.62			COL14A1	2.083	4.48
LINC01133	2.958	6.078			ABAT	-2.177	5.243			KRT6B	3.562	7.598			C6orf127	-3.722	8.482			EMB	2.056	4.337
SLC44A4	2.952	7.572			LINC00339	-2.177	6.199			CORO2A	3.551	21.253			BACE1	-3.719	24.223			CD109	2.052	5.025
SERPINB2	2.941	5.152			RGN	-2.15	5.43			ADAM12	3.548	20.389			FAM150B	-3.685	8.881			RAP2B	2.045	2.931
S100A2	2.915	5.261			NTRK2	-2.143	4.69			MMP12	3.526	8.302			SLC3A1	-3.678	7.377			CTSB	2.038	3.931
VILL	2.914	8.453			SST	-2.139	1.929			COL12A1	3.525	20.889			IL22RA1	-3.676	13.979			NCOA7	2.036	4.245
SULF1	2.911	5.989			DPT	-2.136	5.311			C19orf33	3.511	19.034			KLK3	-3.584	31.462			CTNNB1	2.016	4.811
PI3	2.908	6.024			BACE1	-2.132	4.852			UGT1A1 /// UGT1A10 /// UGT1A3 /// UGT1A4 /// UGT1A5 /// UGT1A6 /// UGT1A7 /// UGT1A8 /// UGT1A9	3.487	9.591			ACADL	-3.508	22.576			RUNX2	2.001	4.983
ABHD17C	2.896	11.21			SYBU	-2.119	5.59			HS3ST1	3.45	20.916			SLC4A4	-3.504	9.992
ACSL5	2.871	6.449			HOMER2	-2.097	4.141			IL8	3.446	15.059			CTNND2	-3.501	14.289
GALNT5	2.863	10.775			GC	-2.096	2.389			C7orf10	3.437	19.792			HPN	-3.498	18.703
MIA	2.86	7.812			ZBTB16	-2.057	4.668			LCN2	3.436	11.191			LEFTY1	-3.469	6.606
ANXA8L1///ANXA8	2.858	5.344			GAMT	-2.051	5.365			CDH13	3.435	16.69			DPP10	-3.46	24.984
SLC4A11	2.857	10.995			SFRP5	-2.048	5.007			TSPAN1	3.431	21.462			C5	-3.444	18.664
TMPRSS3	2.857	9.359			COCH	-2.025	2.686			COL1A2	3.419	28.752			KCNJ16	-3.436	6.73
TMEM45B	2.845	6.973			CCDC110	-2.018	4.957			CXCL14	3.419	10.33			TRAJ17	-3.43	37.944
PTK6	2.843	10.775								NT5E	3.405	22.408			RGN	-3.362	16.257
TFAP2A	2.843	9.809								FNDC1	3.397	23.251			PRSS1 /// PRSS2 /// PRSS3	-3.355	3.582
ST6GALNAC1	2.841	5.38								RAB31	3.396	40.747			PSAT1	-3.351	24.867
MTMR11	2.829	7.867								C5orf13	3.394	21.736			GAMT	-3.342	26.62
SPRR1A	2.829	2.683								ANO1	3.391	27.679			DMD	-3.315	19.874
SLCO4A1	2.817	7.386								TNFAIP6	3.385	30.364			NRCAM	-3.315	15.742
MST1R	2.805	9.747								FERMT1	3.379	22.407			REG1P	-3.312	5.397
EPPK1	2.796	7.894								IGFBP5	3.373	22.304			AZGP1	-3.288	11.87
CEMIP	2.785	7.612								NQO1	3.368	19.757			FBXO24	-3.287	32.785
SGPP2	2.771	9.851								IFI27	3.339	20.229			IMPA2	-3.27	18.43
MLPH	2.748	9.032								APOL1 /// APOL2	3.327	27.056			PAK3	-3.254	13.584
PLAU	2.732	6.634								KYNU	3.321	20.624			CHRM3	-3.253	13.73
CTHRC1	2.731	4.977								EDIL3	3.319	24.898			KLF15	-3.245	19.891
IGFL2	2.729	7.056								SEMA3C	3.319	26.696			HOMER2	-3.214	22.472
HK2	2.716	11.384								TMC5	3.317	15.016			EPB41L4B	-3.198	14.649
ARL14	2.7	4.874								TMEM200A	3.308	29.227			GRB14	-3.198	11.627
EPS8L1	2.697	8.102								SLC6A6	3.305	30.285			LMO3	-3.198	15.246
CDH3	2.683	8.715								CEACAM1	3.304	19.914			TPST2	-3.182	18.857
S100A14	2.664	8.49								RSAD2	3.304	16.882			RAB26	-3.156	18.073
ECT2	2.658	10.701								OSBPL10	3.303	37.798			GSTA1	-3.147	9.471
ANLN	2.657	10.368								KRT19	3.293	28.998			KLB	-3.141	21.789
XDH	2.656	6.079								PVRL4	3.293	15.313			RNF186	-3.139	16.256
CLDN23	2.654	6.752								HEPH	3.291	29.331			GCAT	-3.113	24.955
WFDC2	2.653	9.316								LAMA3	3.278	17.117			GPT2	-3.11	15.434
LEMD1	2.651	6.931								HRH1	3.27	32.821			BRSK2	-3.066	31.186
OASL	2.633	9.365								LOC100291682	3.269	7.111			GAS2	-3.057	20.614
SDC1	2.629	13.79								FHL2	3.264	31.801			C2CD4B	-3.03	9.053
VSIG2	2.621	7.041								EPSTI1	3.262	25.937			CRIP3	-3.024	37.807
MUC13	2.615	5.501								OLFML2B	3.261	26.236			VPS36	-3.019	16.911
SPRR1B	2.61	3.393								CP	3.258	7.449			BEX1	-3.012	6.052
C15orf48	2.605	9.939								CDKN2B	3.254	22.903			ARSE	-3.011	16.476
KLK7	2.605	4.696								IGHM	3.249	8.203			CAMK2N2	-3.011	23.362
SPRR3	2.6	3.005								SERPINB3 /// SERPINB4	3.245	4.904			PDZK1 /// PDZK1P1	-3.007	9.904
FOXQ1	2.595	9.503								NMU	3.243	11.033			IAPP	-3.003	5.652
MET	2.59	12.444								EDNRA	3.241	30.174			AMBP	-2.978	5.699
HN1	2.589	8.908								GPR110	3.226	10.321			HRASLS5	-2.977	18.36
SULT1C2	2.588	4.623								MFAP5	3.226	15.289			AOX1	-2.956	11.689
KRT23	2.587	3.761								ANTXR1	3.22	30.855			FXYD2	-2.945	5.144
KLK6	2.578	4.224								KLK10	3.209	8.833			ABAT	-2.91	16.988
ANKRD22	2.574	7.459								IGH@ /// IGHA2 /// LOC100126583	3.199	9.78			NR0B2	-2.903	12.291
ARNTL2	2.562	9.274								CDH3	3.193	18.391			CLDN10	-2.868	7.683
MALL	2.558	6.12								MTMR11	3.176	19.654			SYBU	-2.864	16.524
LGALS4	2.556	4.997								PLAT	3.173	17.098			IGFBP2	-2.862	12.097
TOP2A	2.554	8.227								CDK1	3.164	21.132			FAM3B	-2.839	7.204
CRIP1	2.553	7.836								RUNX1	3.163	34.081			CFTR	-2.832	4.714
FN1	2.553	7.207								CRIP1	3.159	23.907			SLC17A4	-2.83	10.353
CD55	2.552	7.893								KIF26B	3.156	23.299			FBXO2	-2.827	14.383
STYK1	2.535	10.826								RARRES3	3.154	21.932			KIF1A	-2.817	26.666
COL12A1	2.533	6.053								TUBB3	3.145	29.304			PDK4	-2.816	10.539
CYP2C18	2.521	5.943								MMP2	3.133	22.044			SV2B	-2.816	11.405
ADGRF1	2.515	7.853								S100A16	3.132	30.341			FAM46C	-2.814	13.404
COL17A1	2.513	5.881								IGFL2	3.124	10.769			C6	-2.792	4.575
COL8A1	2.51	4.583								MMP9	3.124	13.346			GLS2	-2.779	22.765
LY6E	2.51	7.219								HOXC6	3.123	15.595			ZG16	-2.767	12.616
KLF5	2.508	6.621								SDCBP2	3.109	16.764			EPHX2	-2.766	15.501
LOC102725271///NTM	2.502	5.694								DPYSL3	3.106	28.571			REG1A	-2.763	2.99
IFI6	2.501	6.197								CEP55	3.099	16.537			GJC3	-2.76	27.01
LEF1	2.486	5.512								LYZ	3.095	11.847			MT1JP /// MT1M /// MT1P3	-2.707	10.231
GJB3	2.48	12.002								LOX	3.088	24.103			SFRP5	-2.699	8.698
TSPAN8	2.478	9.55								HK2	3.087	21.275			PDCD4	-2.688	18.257
CDCA7	2.477	7.139								TPM2	3.087	29.603			TCEA3	-2.674	16.273
CLIC3	2.477	7.762								FCGR3A	3.081	24.443			ABCA6	-2.67	12.202
KYNU	2.468	6.425								RARRES1	3.08	18.72			VEPH1	-2.664	11.9
PLEK2	2.466	10.071								ARNTL2	3.064	20.685			PROX1	-2.662	10.037
PLAUR	2.449	9.301								TIMP1	3.061	26.858			MYCL1	-2.658	19.045
RGS16	2.44	6.395								AREG	3.059	13.595			NDUFA13 /// YJEFN3	-2.657	32.761
DMBT1	2.427	3.051								MMP28	3.057	14.73			MUC15	-2.652	10.534
MMP7	2.419	4.184								ZNF532	3.046	27.913			SPAG4	-2.649	14.756
F5	2.418	6.234								GPNMB	3.043	24.077			GOLGA8A /// GOLGA8B	-2.64	11.798
OAS1	2.418	8.594								SPON1	3.041	18.531			MCOLN3	-2.636	14.145
MXD1	2.415	9.032								COL8A2	3.033	19.297			RYR2	-2.634	26.564
AFAP1-AS1	2.407	7.644								EPPK1	3.033	14.611			TTN	-2.632	25.348
EGLN3	2.406	7.25								ITGBL1	3.032	16.134			PGC	-2.63	2.144
PLPP4	2.405	6.548								HOXB2	3.028	26.877			SNORA12	-2.63	19.303
ECM1	2.397	6.558								SFRP2	3.025	15.178			ECHDC3	-2.629	13.345
COL5A1	2.393	4.404								OLR1	3.021	14.743			CA4	-2.618	17.967
AKR1B10	2.386	3.323								CMTM3	3.019	34.81			ONECUT1	-2.617	13.042
BIK	2.386	11.162								TOP2A	3.019	17.461			TRPV6	-2.61	10.425
ID1	2.386	8.753								CHST11	3.01	31.855			SERPINA5	-2.569	5.344
FA2H	2.371	8.027								IGF2BP3	3.01	8.407			SLC7A2	-2.568	12.449
RRM2	2.353	6.837								CD109	3.009	23.002			DHRS12	-2.565	27.659
C1orf106	2.351	8.181								GCNT3	3.009	9.072			PHYHIPL	-2.555	19.704
LOC100507855///AK4	2.349	6.92								PDPN	3.001	24.408			PLCE1	-2.553	16.871
KRT6B	2.342	2.97								BCL2A1	2.998	14.457			DCDC2	-2.552	7.941
KRT6A	2.337	3.036								LST1	2.993	19.178			GATA4	-2.552	18.809
KCNK1	2.335	8.232								ID1	2.988	21.75			MT1F	-2.542	13.47
ITGB4	2.328	8.909								TNC	2.988	9.938			NPHS1	-2.539	33.98
SERPINB3	2.317	3.762								SFRP4	2.982	11.655			AKAP7	-2.536	11.411
CLDN4	2.315	11.09								TFF1	2.982	4.841			SLC16A10	-2.534	14.817
FKBP1A-SDCBP2///SDCBP2	2.315	6.905								FSCN1	2.981	22.473			NUCB2	-2.533	20.944
NOX4	2.315	5.635								GPR87	2.977	6.967			FGF12	-2.528	17.979
CXCL3	2.314	5.226								PFKP	2.976	26.292			FUT1	-2.527	18.292
FXYD5	2.313	5.822								SRPX2	2.974	27.897			DTNA	-2.526	15.948
CP	2.31	3.562								PI3	2.972	8.496			FAM129A	-2.518	20.857
LIPH	2.309	8.735								APOL1	2.97	22.429			SERPINI1	-2.517	23.091
MMP28	2.308	5.979								FAM83D	2.97	13.109			ZBTB16	-2.514	8.789
EFNA5	2.307	8.28								OAS1	2.963	19.008			BCL2L13	-2.502	25.647
ANO1	2.302	5.629								RAB34	2.96	32.218			GDF10	-2.496	24.576
MUC1	2.299	4.61								SPARC	2.957	29.532			TRAFD1	-2.476	29.896
TACSTD2	2.299	6.266								KLF5	2.952	15.808			FBP2	-2.473	19.112
LOXL2	2.293	7.408								PLN	2.946	12.164			HEATR7A	-2.469	26.804
TRIM31	2.287	6.881								CALD1	2.941	32.214			GMNN	-2.468	21.525
ISG15	2.286	6.582								HOXB3	2.932	17.304			AMHR2	-2.463	38.514
S100A11	2.282	8.83								HOXB7	2.927	16.957			PHGDH	-2.444	14.61
ITGA3	2.28	8.355								CAPG	2.922	29.064			MYRIP	-2.442	18.379
SLC26A9	2.272	3.609								PALLD	2.922	30.968			MST1P9	-2.441	12.203
TM4SF1	2.27	9.303								MOXD1	2.918	16.519			RORC	-2.441	15.168
MISP	2.262	7.843								ISG15	2.915	15.736			C11orf90	-2.433	34.71
CCNB1	2.261	8.458								IGH@ /// IGHA1 /// IGHA2 /// LOC100126583	2.914	8.399			FAM174B	-2.431	18.375
HOXC6	2.261	6.2								PXDN	2.909	25.828			PRLR	-2.419	17.436
CORO2A	2.259	6.932								ANGPTL2	2.907	21.046			PIWIL2	-2.415	15.134
CDC20	2.256	6.146								CORIN	2.903	13.911			BTG2	-2.405	13.219
AP1S3	2.255	11.917								TNFSF11	2.902	17.543			SARDH	-2.395	27.285
FERMT1	2.254	8.756								KLK6	2.9	5.943			GGT6	-2.388	13.002
S100A4	2.254	6.394								RHBDL2	2.894	19.575			LASS4	-2.388	31.831
ULBP2	2.252	7.985								TCN1	2.893	7.432			SEPX1	-2.388	25.017
BCAS1	2.249	7.629								FOXQ1	2.888	12.424			FKBP11	-2.384	17.72
MX1	2.248	5.498								NBL1	2.887	31.977			SERPINA4	-2.379	8.017
SHISA2	2.244	7.435								CLDN18	2.885	2.918			ACSM3	-2.371	11.183
KCNN4	2.24	9.072								BCAS1	2.881	7.955			ART3	-2.365	8.955
OLR1	2.232	4.303								FBXO32	2.88	23.01			RBP1	-2.362	10.742
WISP1	2.231	4.113								PPARG	2.878	13.621			BEX5	-2.352	12.319
CAPG	2.229	7.151								SEMA3A	2.871	18.221			FLT3	-2.351	13.392
BLACAT1	2.221	10.026								RAB23	2.868	29.582			MT1X	-2.348	11.912
HCAR3	2.203	4.124								HPGD	2.865	10.318			ENTPD3	-2.339	12.171
PCDH7	2.196	5.062								EFNA5	2.864	21.071			ESRRG	-2.334	9.941
MUC5B	2.192	4.105								WISP1	2.859	21.123			CABC1	-2.328	20.952
SMAGP	2.192	11.448								GAL3ST4	2.852	26.145			TMC6	-2.325	35.714
AGR3	2.191	3.29								AK3L1	2.846	16.682			TUBG2	-2.324	22.772
NEK2	2.186	8.417								DCBLD2	2.846	16.757			SEMA6D	-2.319	17.347
TMEM158	2.185	5.514								VNN1	2.841	9.434			C6orf126	-2.315	34.243
FHL2	2.184	6.89								PRDM1	2.834	28.194			C19orf36	-2.314	28.498
THBS2	2.182	4.665								FAM108C1	2.831	15.161			REG3A	-2.313	1.528
HEPH	2.179	4.097								ENTPD1	2.83	28.288			AKR7A3	-2.3	6.868
CYP2C9	2.176	4.539								RGS16	2.822	10.728			BNIP3	-2.298	12.227
LPCAT4	2.176	8.205								OSBPL3	2.812	25.975			C16orf48	-2.297	31.027
FUT3	2.175	7.546								COL3A1	2.811	25.452			TM7SF2	-2.296	22.409
BCL2A1	2.171	5.056								SLC16A1	2.811	24.933			VTCN1	-2.293	6.865
EPSTI1	2.17	5.636								CST1	2.809	7.821			KCNJ5	-2.29	32.435
HIST2H2AA4///HIST2H2AA3	2.167	6.788								GPX2	2.808	8.329			CCKBR	-2.283	19.998
TPX2	2.167	8.89								HN1	2.807	27.488			SIGLEC11	-2.282	14.665
ASPM	2.166	7.482								THY1	2.805	25.87			DDC	-2.28	6.511
ISG20	2.163	4.994								LILRB4	2.804	21.779			MT1JP	-2.275	9.647
LYZ	2.159	2.864								SPON2	2.804	25.473			SERPINA6	-2.274	6.13
ADAM9	2.158	7.763								AKR1B10	2.803	5.292			NPY1R	-2.271	6.251
HOXB7	2.158	7.28								TGM2	2.8	23.864			SLC2A14	-2.254	37.003
ERO1A	2.157	11.173								REG4	2.793	3.226			DAPL1	-2.251	7.441
COMP	2.156	3.073								MSR1	2.792	21.57			SLC41A1	-2.236	30.127
PRR15	2.155	7.439								SCEL	2.79	8.007			STXBP6	-2.235	10.177
GREM1	2.146	3.761								SLPI	2.78	14.494			MT1M	-2.231	8.427
VCAN	2.14	4.022								VDR	2.78	35.577			FMNL1	-2.221	33.566
CAMK2N1	2.139	6.284								C20orf103	2.778	16.511			FBXW12	-2.217	23.791
CDK1	2.139	8.918								TREM1	2.771	12.021			CCDC69	-2.211	14.893
COL1A1	2.139	4.437								CYP1B1	2.764	15.155			NTRK2	-2.21	5.958
COL1A2	2.136	4.533								HMCN1	2.764	16.751			DHDPSL	-2.209	14.587
IL1R2	2.134	5.636								TMEM158	2.763	16.416			TMEM20	-2.202	10.989
PDZK1IP1	2.132	4.95								ARL4C	2.762	26.874			PARD6A	-2.198	26.571
MARCO	2.121	4.608								ESM1	2.761	14.45			MST1 /// MST1P2 /// MST1P9	-2.197	10.181
IGFBP1	2.117	2.719								PRR5L	2.758	26.651			FITM1	-2.191	22.32
BHLHE40	2.116	8.245								CXCL10	2.747	10.108			LIFR	-2.188	16.926
SLC9B2	2.115	7.911								ACTA2	2.743	32.509			A1CF	-2.187	7.488
S100A16	2.11	10.059								ITGB6	2.737	11.861			HEXDC	-2.183	25.428
LRRC15	2.109	5.129								DACT1	2.733	24.263			COMTD1	-2.18	18.702
CKS2	2.108	7.449								IFI6	2.733	13.212			PEBP4	-2.174	22.754
PFKP	2.106	8.459								DMBT1	2.727	4.218			PLIN5	-2.174	20.913
MAL2	2.103	8.922								TMEM154	2.723	21.537			PBLD	-2.163	9.84
MUC17	2.096	3.107								SULF2	2.718	30.002			SLC39A8	-2.159	14.248
MARCKSL1	2.093	9.609								ECT2	2.717	22.524			ACSS1	-2.158	12.678
KRT16	2.092	5.166								LOXL2	2.715	15.299			CDH23	-2.154	18.852
HIST2H2BE	2.089	5.913								CXCR4	2.714	19.228			PRSS16	-2.147	15.708
MBOAT2	2.085	9.317								HSD11B1	2.709	13.543			TF	-2.147	8.463
HOXA10	2.081	5.761								MGLL	2.709	19.339			EPHX1	-2.146	23.583
TFF3	2.08	3.247								SERPINB3	2.708	3.349			RAP1GAP	-2.142	9.556
TREM1	2.08	6.883								DLGAP5	2.706	16.259			SCGN	-2.139	4.859
DLGAP5	2.079	8.718								PRRX1	2.702	23.439			TMEM125	-2.139	20.846
NFE2L3	2.071	9.112								ZG16B	2.702	7.476			ERBB4	-2.124	20.496
OAS2	2.071	5.23								LY75	2.7	25.504			FOXA3	-2.12	7.887
CYP2S1	2.068	4.275								LAPTM5	2.699	19.759			ITIH4	-2.117	11.979
RHBDL2	2.065	9.406								DSE	2.698	30.287			TRIM73 /// TRIM74	-2.117	34.537
IFI44L	2.054	4.003								PTGS2	2.697	9.177			BCAT1	-2.115	12.869
EFNB2	2.053	7.148								PMAIP1	2.691	18.443			TDH	-2.109	20.774
PTTG1	2.053	6.672								FOXL1	2.69	12.517			GSTA4	-2.104	22.873
MYEOV	2.049	6.907								TBC1D2	2.689	25.666			NRTN	-2.104	35.104
UBD///GABBR1	2.047	4.06								TFF2	2.685	3.307			TMEM72	-2.102	34.181
UCA1	2.041	4.624								OAS3	2.683	16.517			APLP1	-2.095	12.125
PPARG	2.037	6.059								FBN1	2.681	23.983			ENPP1	-2.084	13.222
MUC20	2.034	4.973								C5orf23	2.679	10.727			ACTR3C	-2.081	17.815
KIAA1211	2.033	5.274								CLIC3	2.676	12.364			CHST9	-2.08	7.023
MGLL	2.031	7.423								BASP1	2.675	25.235			SMPDL3B	-2.076	13.176
CENPF	2.028	8.558								MRVI1	2.669	21.524			PTPRN2	-2.069	15.11
MELK	2.027	8.243								EREG	2.665	6.361			SLC38A5	-2.067	10.395
CDH11	2.023	4.96								MXRA5	2.665	21.372			ABCA5	-2.062	15.933
EPHA2	2.023	6.995								BGN	2.663	25.029			P4HB	-2.057	21.422
PTPRR	2.022	5.621								GBP1	2.659	15.952			BSPRY	-2.055	14.182
HIST1H2BD	2.02	6.633								ADAM19	2.658	22.017			DIRAS3	-2.054	8.564
COL5A2	2.018	4.049								TNFSF4	2.655	19.381			DEFB1	-2.052	4.09
BUB1	2.015	8.754								CKS2	2.654	19.696			TRIM50	-2.045	21.807
INPP4B	2.014	5.82								ISLR	2.653	20.359			UGT2A3	-2.045	4.415
EREG	2.011	4.002								ZNF469	2.65	23.633			CMTM8	-2.039	18.762
ADAM28	2.01	5.471								CENPF	2.634	14.635			ECE2	-2.038	25.189
CEP55	2.01	9.853								LOC652797 /// PKM2	2.634	25.094			C3orf15	-2.036	18.182
BAIAP2L1	2.008	7.988								MLPH	2.633	12.442			MKNK1	-2.017	30.836
WNT2	2.008	6.649								CST6	2.632	6.307			PLXNA2	-2.009	23.506
CCL18	2.004	3.449								EFNB2	2.63	27.152			SCTR	-2.008	5.423
CRNDE	2.004	6.713								ADM	2.629	8.489			SLC25A15	-2.006	21.239
BMP4	2.001	8.284								RAET1L /// ULBP2	2.628	10.458			PON3	-2	6.622
										UBE2T	2.628	18.731
										AEBP1	2.625	19.975
										ANTXR2	2.619	24.491
										KIAA1211	2.619	17.965
										MAD2L1	2.619	15.202
										KRT23	2.617	5.438
										DIO2	2.607	16.6
										MGC87042 /// STEAP1	2.607	23.135
										DHRS9	2.605	5.546
										EPHA4	2.603	12.554
										IL1R2	2.602	10.942
										CSTA	2.601	12.569
										LOXL1	2.6	23.102
										SLC44A4	2.598	8.343
										PDLIM3	2.597	24.381
										PTPRR	2.597	9.024
										NFE2L3	2.596	20.211
										KIF23	2.591	18.781
										SERPINH1	2.586	26.695
										MDK	2.584	20.227
										CD55	2.58	21.777
										PTGIS	2.577	17.249
										NPTX1	2.566	10.149
										SQLE	2.566	19.01
										FKBP10	2.555	25.023
										BIK	2.545	14.302
										ASPM	2.543	15.113
										RHOF	2.54	14.887
										NNMT	2.536	25.943
										LOC100290317 /// STEAP1	2.535	23.717
										SPRR3	2.535	3.83
										CLDN11	2.534	11.065
										ECM1	2.532	15.835
										ITGA1	2.531	29.351
										S100A11	2.53	32.667
										DUOX2	2.529	4.926
										WFDC2	2.527	7.695
										IGHA1	2.526	6.82
										CCNA2	2.525	17.839
										ARHGAP42	2.524	25.446
										SCD	2.524	18.413
										COL6A3	2.523	21.549
										AMIGO2	2.516	17.504
										BUB1	2.51	13.31
										NEK2	2.51	11.475
										TIMP3	2.504	18.421
										BMP4	2.503	11.067
										BNC2	2.503	17.61
										DAPP1	2.502	21.465
										HAVCR2	2.502	21.341
										SCHIP1	2.498	26.8
										DEPDC1B	2.493	9.665
										PI15	2.493	9.21
										FIBIN	2.489	14.142
										SFN	2.489	12.517
										TAGLN	2.486	21.119
										ERAP2	2.484	4.852
										IGJ	2.48	6.962
										PTTG1 /// PTTG3P	2.48	12.894
										TGFBI	2.48	18.22
										FOXF1	2.478	19.492
										XDH	2.475	10.375
										NHS	2.473	18.382
										CDC20	2.47	12.333
										NUAK1	2.47	21.382
										ISG20	2.469	18.352
										ACTN1	2.466	31.996
										F3	2.465	15.819
										PRRG1	2.457	27.303
										CCNB1	2.454	13.498
										NCF2	2.452	19.573
										SYTL2	2.449	22.312
										KLK7	2.447	3.909
										CTSK	2.446	23.833
										ETV1	2.444	21.223
										HMGA2	2.444	5.087
										PHLDA2	2.443	14.76
										CNN1	2.442	11.503
										TDO2	2.439	10.63
										NUSAP1	2.438	16.479
										BST2	2.433	18.442
										PLEK2	2.433	12.786
										XAF1	2.433	12.16
										WNT2	2.432	15.859
										ZNF365	2.427	13.724
										IGLV1-44	2.422	4.436
										SPATS2L	2.421	23.64
										GBP2	2.42	28.714
										FAM101A	2.414	10.376
										UBASH3B	2.414	18.041
										CD86	2.412	19.116
										ISM1	2.411	10.686
										MKI67	2.411	12.858
										PLEKHG1	2.411	32.775
										PRR15	2.408	13.515
										CCDC109B	2.407	29.243
										CD53	2.403	16.133
										LAYN	2.403	27.331
										FCGR3A /// FCGR3B	2.402	15.983
										SEC23A	2.399	38.116
										INPP4B	2.398	20.704
										LGALS1	2.398	32.314
										PDE4B	2.394	14.571
										SAMSN1	2.393	15.039
										SDC1	2.393	19.598
										CRISPLD1	2.391	12.422
										EMB /// LOC647121	2.39	23.436
										BST1	2.385	21.423
										GLRX	2.38	23.111
										CHSY3	2.379	25.258
										FAR2	2.379	14.978
										KRT7	2.378	9.123
										ZNF185	2.377	15.044
										TPM4	2.372	34.782
										PSCA	2.371	3.704
										MAP4K4	2.369	33.542
										FXYD5	2.366	17.695
										COL16A1	2.365	17.389
										TFAP2A	2.364	9.958
										DUOXA2	2.363	4.027
										NPC1	2.363	23.624
										LRRC8A	2.362	20.307
										MYH11	2.36	6.634
										SHCBP1	2.36	17.199
										C4orf31	2.358	8.764
										IDO1	2.357	5.879
										P4HA3	2.356	16.067
										C5orf46	2.353	8.474
										SLC24A3	2.353	17.704
										GDA	2.351	8.368
										SFTA2	2.348	6.827
										FCGR2A	2.346	21.315
										MIA	2.346	6.112
										ASAP1	2.345	28.487
										NRP2	2.344	23.043
										GPC6	2.342	17.753
										ABCG1	2.338	23.895
										CELSR1	2.337	16.476
										KCNK1	2.336	15.878
										MRC1 /// MRC1L1	2.329	11.837
										CCNB2	2.328	12.08
										SERPINB2	2.326	5.008
										COL4A1	2.325	24.827
										STMN2	2.325	7.795
										FUT3	2.322	8.458
										SH3KBP1	2.322	20.735
										BCAR3	2.321	17.196
										ASPN	2.32	12.57
										CAPN8	2.317	4.975
										IFI44	2.315	13.735
										LRRC15	2.315	6.613
										ITGAM	2.312	17.308
										LIPH	2.311	8.921
										S100A14	2.31	7.227
										CAMK2N1	2.309	19.561
										SLC22A3	2.308	10.166
										OAS2	2.304	11.959
										CDKN3	2.303	15.49
										AXL	2.302	24.924
										RRM2	2.302	10.258
										ZFPM2	2.298	17.816
										F2RL2	2.297	9.204
										S100A4	2.297	11.556
										LTBP1	2.294	21.093
										GLI2	2.29	20.03
										KLK8 /// KLK9	2.29	3.985
										C15orf48	2.289	10.712
										CASP1	2.287	19.951
										CD74	2.285	17.415
										TBX3	2.285	18.011
										KAL1	2.283	19.537
										EMILIN1	2.281	26.299
										GNB4	2.28	26.758
										CKLF /// CMTM1	2.279	18.769
										C4BPB	2.278	6.747
										CA13	2.276	14.839
										CAMSAP1L1	2.276	30.581
										MX2	2.276	13.589
										FZD7	2.274	19.466
										HMMR	2.274	11.61
										CXCL9	2.273	6.381
										CENPA	2.272	12.96
										DST	2.272	6.711
										SKIL	2.271	23.299
										PYCARD	2.267	22.554
										RAC2	2.267	19.411
										IER5L	2.266	21.338
										PADI1	2.262	4.417
										C1QTNF3	2.261	7.637
										PRC1	2.259	14.096
										FYB	2.255	12.867
										SPRR1B	2.255	3.317
										CYBRD1	2.252	19.272
										FXYD3	2.251	7.486
										MMP14	2.25	17.359
										ROR2	2.248	19.313
										CASC5	2.246	14.639
										PLXDC1	2.246	16.694
										CENPW	2.244	17.745
										PCDH1	2.24	15.029
										ITGB2	2.238	16.035
										MSRB3	2.238	19.624
										VSIG2	2.237	5.756
										TRA@ /// TRAC /// TRAJ17 /// TRAV20	2.235	10.9
										MYLK	2.234	18.136
										CDH2	2.23	15.741
										HTRA3	2.23	14.214
										AGR2	2.228	5.575
										TPX2	2.228	12.729
										TWSG1	2.227	26.139
										DOCK11	2.224	20.499
										PTPN12	2.224	34.081
										EMB	2.22	19.606
										HIST1H2BD	2.22	8.281
										TNFRSF11B	2.22	7.263
										BHLHE40	2.214	18.407
										CD68	2.214	21.381
										CYP2C18	2.212	6.625
										ST6GALNAC5	2.212	9.816
										LY96	2.209	20.542
										HLA-DRB3 /// HLA-DRB5 /// LOC100294036	2.208	9.937
										HK1	2.207	30.51
										KCND2	2.206	12.958
										PRG4	2.206	6.86
										GNA15	2.203	16.209
										TRIB2	2.203	25.439
										SLCO4A1	2.202	8.615
										RTEL1 /// TNFRSF6B	2.201	6.646
										SPOCK1	2.2	17.935
										TBXAS1	2.197	16.188
										PTGES	2.195	9.016
										IFI44L	2.194	7.6
										SYNC	2.194	16.28
										TNFAIP2	2.194	14.758
										ALOX5AP	2.193	17.427
										PLEKHO1	2.193	22.788
										ADAM28	2.192	13.679
										CDH17	2.19	3.699
										RND3	2.19	17.834
										WNT5A	2.188	10.248
										IRS1	2.187	17.357
										GLI3	2.185	14.075
										MYEOV	2.185	7.71
										HSPA1A	2.183	12.203
										PYGL	2.182	16.879
										MUC20	2.181	7.335
										PLA2G7	2.181	12.029
										APOE	2.18	11.163
										IRAK2	2.18	14.082
										MYL9	2.18	21.363
										TRIM31	2.179	6.028
										PSMB9	2.177	16.421
										LCP2	2.176	16.422
										IGKC	2.174	5.202
										FPR3	2.173	17.294
										SLC2A14 /// SLC2A3	2.173	11.654
										ABLIM3	2.171	13.444
										MYO1E	2.169	33.259
										ZEB1	2.169	22.166
										AFAP1	2.167	32.308
										DKK3	2.167	18.444
										REEP3	2.166	18.01
										ICAM1	2.165	16.843
										TTK	2.162	10.058
										EFS	2.159	18.242
										RUNX1T1	2.159	12.41
										PKM2	2.157	17.291
										CCDC109A	2.156	20.453
										FEZ1	2.151	22.238
										SKAP2	2.151	33.768
										FOXA1	2.149	6.203
										SH3PXD2A	2.146	20.714
										SLC12A2	2.146	12.556
										TMEM45B	2.145	6.586
										C1GALT1	2.142	19.239
										FCGR2A /// FCGR2C	2.141	17.615
										MUC13	2.14	5.569
										ZC3HAV1L	2.139	24.657
										DNAH2	2.138	6.567
										ASPHD2	2.137	13.821
										DKK2	2.137	10.18
										C1R	2.136	23.073
										FAM83A	2.136	4.319
										PHLDA1	2.136	14.847
										ST6GAL2	2.136	10.338
										COL4A2	2.134	26.172
										ST6GALNAC1	2.134	6.316
										FCGR1A	2.131	14.007
										FGD5	2.131	15.498
										C1QB	2.127	12.759
										ARPC1B /// LOC653888	2.126	30.066
										CENPK	2.126	13.299
										AKAP2 /// PALM2-AKAP2	2.12	23.129
										DFNA5	2.12	17.659
										PDGFRB	2.12	21.582
										HIST2H2AA3 /// HIST2H2AA4	2.119	8.942
										C2	2.118	14.743
										GPSM2	2.117	18.529
										FLNA	2.116	23.848
										ITGB5	2.116	23.112
										CD58	2.115	23.335
										ANXA2	2.111	33.656
										CD163	2.111	13.503
										CD52	2.11	8.581
										MX1	2.109	9.473
										WIPF1	2.109	23.904
										GBP3	2.108	10.327
										ATP6V1A	2.106	17.337
										IRAK3	2.106	16.002
										LEMD1	2.105	5.785
										MET	2.105	10.334
										COL7A1	2.104	5.774
										PPP1R3B	2.103	21.738
										SERTAD4	2.102	13.231
										TPRG1	2.102	8.032
										BIRC3	2.1	11.893
										S100A6	2.1	32.659
										SLAMF7	2.1	8.817
										LXN	2.099	22.365
										PSMB8	2.099	22.123
										LOC643634 /// TPM4	2.098	33.757
										CHN1	2.095	17.245
										GPX8	2.094	24.793
										IL1RAP	2.091	7.846
										CLEC2B	2.089	18.821
										GBP5	2.087	7.539
										TSHZ2	2.087	15.719
										ZFHX4	2.087	12.401
										ANXA1	2.086	19.646
										BATF	2.086	16.341
										FGFBP1	2.086	3.915
										KDELC1	2.086	26.694
										HPSE	2.084	13.855
										PARP14	2.082	20.215
										PTGER2	2.082	15.162
										NLRC5	2.081	14.211
										ANGPT2	2.08	12.363
										POU2AF1	2.08	4.667
										GAS7	2.076	18.511
										MST1R	2.075	11.283
										GABBR1 /// UBD	2.073	7.357
										FABP3	2.072	13.469
										PTRF	2.072	20.672
										CPZ	2.071	14.604
										VASP	2.071	23.458
										E2F3	2.069	30.542
										RFTN1	2.069	24.69
										TRPS1	2.069	21.144
										IL7R	2.067	7.913
										OPN3	2.067	22.857
										AQP9	2.066	8.576
										ITGA3	2.065	10.669
										SAMD9	2.065	16.837
										FAM198B	2.064	18.755
										C3orf70	2.062	13.993
										LEPRE1	2.061	25.404
										MN1	2.061	13.759
										F5	2.06	5.139
										PGM2	2.06	27.859
										LMNB2	2.059	21.831
										MRC2	2.058	17.552
										ADAM9	2.057	21.009
										FCER1G	2.057	15.519
										STEAP2	2.057	16.901
										TMEM159	2.057	16.832
										SERPINA1	2.054	6.939
										ADCY7	2.053	21.749
										ARHGAP26	2.053	15.504
										CARD16	2.053	17.417
										DDR2	2.053	20.955
										OASL	2.051	10.519
										TSHZ3	2.051	15.946
										PAPPA	2.05	13.943
										EGR2	2.048	10.311
										PPP2R2C	2.046	4.909
										TNFSF13B	2.044	16.122
										FAS	2.043	18.672
										CENPE	2.042	14.152
										FOXF2	2.042	15.5
										GPR68	2.042	15.547
										HCP5	2.041	16.852
										MXD1	2.04	16.913
										ELF4	2.039	26.514
										KIF11	2.039	14.758
										C1orf106	2.037	12.116
										ID3	2.036	18.909
										KLHL7	2.035	18.958
										ITGA4	2.034	14.844
										SPRY4	2.034	17.469
										TRIM59	2.034	16.115
										IFIT3	2.032	8.981
										SMAGP	2.031	12.458
										HTR2B	2.03	7.541
										C19orf59	2.029	5.682
										SIPA1L2	2.029	15.524
										TRIM15	2.029	8.587
										VSIG4	2.027	9.759
										B3GNT3	2.026	8.911
										DPY19L1	2.023	25.534
										IGL@	2.023	4.285
										BID	2.022	25.247
										PNMA2	2.022	9.437
										HOXB6	2.021	15.371
										LAMA4	2.021	23.974
										TAP1	2.02	18.027
										PMP22	2.018	21.127
										GPR183	2.017	9.855
										CSF2RB	2.015	10.817
										SERPINB9	2.015	13.513
										ATP1B3	2.014	18.8
										TREM2	2.013	10.465
										ZC3HAV1	2.012	18.045
										AHR	2.01	26.715
										RAI14	2.01	20.019
										IFI16	2.007	24.191
										LIMS1	2.007	17.179
										CCRL2	2.006	15.675
										UBE2S	2.006	13.285
										SOX4	2.005	22.942
										TRBC1	2.005	7.904
										ARHGAP27	2.002	16.692
										CPPED1	2.001	27.38
										GZMA	2.001	8.409
										KIAA0101	2.001	11.128
										MSN	2	30.21

## Sheet: Table S2
Table S2. The list of the PDAC hub genes derived in this study.
TMC5
ITGA2
COL12A1
CEACAM5
CLDN18
CEACAM6
TFF1
SLC6A14
CTSE
TMPRSS4
KRT19
SERPINB5
COL11A1
LAMC2
AGR2
TSPAN1
LAMB3
GABRP
PLAC8
SCEL
TCN1
AHNAK2
SLPI
POSTN
SLC2A1
CST1
SULF1
MUC13
FN1
COL17A1
CP
THBS2
VCAN
COL1A1
MBOAT2
COL1A2
ANTXR1
EDIL3
DPCR1
SDR16C5
COL10A1
MMP11
KRT7
VSIG1
ANXA10
MMP12
FXYD3
CDH3
ANLN
EGLN3
NOX4
LIPH
TRIM31
ITGA3
FERMT1
BCAS1
CDH11
GJB2
INHBA
CTHRC1
C15orf48
HN1
COL8A1
MXD1
PCDH7
S100A16
KIAA1211
MGLL
